# Supplementary material for: Diversity in sea buckthorn (Hippophae rhamnoides L.) accessions with different origins based on morphological characteristics, oil traits, and microsatellite markers
Source: PLoS One. 2020 Mar 13;15(3):e0230356. doi: 10.1371/journal.pone.0230356 (PMC7069629; doi:10.1371/journal.pone.0230356)
Supplement: S6 Table — (XLSX) [file pone.0230356.s008.xlsx]

## Sheet: Sheet 1
No.	Accession name	Abbrev.	ssp.	BTD(mm)	SD	BLD(mm)	SD	BSI	SD	HBW(g)	SD	SW(mm)	SD	SL(mm)	SD	ST(mm)	SD	HSW(g)	SD	Pulp oil content(%)	SD	Seed oil ontent (%)	SD	Pulp16:0(%)	SD	Pulp16:1n7(%)	SD	Pulp18:0(%)	SD	Pulp18:1n9(%)	SD	Pulp18:1n7(%)	SD	Pulp18:2n6(%)	SD	Pulp18:3n3(%)	SD	MUFA-PulpOil(%)	SD	PUFA-PulpOil(%)	SD	Seed16:0(%)	SD	Seed18:0(%)	SD	Seed18:1n9(%)	SD	Seed18:1n7(%)	SD
1	Zhuangyuanhuang	ZYH	M	9.57	0.435961	9.99	0.298894	1.04	0.331109	48.5	1.75948	2.79	0.0840454	5.38	0.314941	1.96	0.0900337	1.8	0.109087	10.66	1.50565	7.49	0.76053	37.22	2.83791	34.8	1.59056	1.12	0.27726	9.99	1.17473	5.56	0.117109	9.62	0.418686	1.69	0.355661	50.35	3.03953	11.31	0.085284	7.56	0.90641	1.93	1.08747	17.59	0.506928	2.09	0.114479
2	Wucifeng	WCF	M	9.39	0.509449	12.08	0.34808	1.29	0.555685	59.91	5.49948	2.68	0.294309	6.15	0.269848	1.92	0.113058	1.92	0.230363	18.58	3.42104	8.99	0.527345	35.71	2.28397	37.23	1.46082	1.77	0.222837	6.1	0.849585	5.03	0.339271	12.34	0.584147	1.82	0.284942	48.36	3.70488	14.16	0.0612532	3.84	0.129679	1.71	0.0997767	8.66	0.329112	1	0.0684795
3	Liusha-1	LS1	M	9.08	0.891094	10.75	0.227801	1.19	1.06863	63.48	7.4737	3.09	0.128944	6.78	0.145694	1.9	0.271858	2.1	0.0452769	17.09	0.965136	7.95	0.552574	36.28	2.25905	38.55	2.00332	1.98	0.349274	6.69	0.769212	4.68	0.133362	10.77	0.393726	1.07	0.106558	49.92	3.89921	11.84	1.55793	3.89	0.296291	1.59	0.123876	8.96	0.744331	1.04	0.0658481
4	Siberia rumianes	SR	M	7.56	0.491352	11.03	0.151438	1.46	0.63906	39.35	4.83362	2.45	0.143726	5.66	0.261302	1.64	0.164729	1.37	0.0310913	25	2.10497	9.32	0.472116	34.25	1.87283	40.44	2.87283	1.71	0.386664	5.36	1.08586	7.18	0.523155	9.63	0.572505	1.44	0.228476	52.98	3.92605	11.07	1.10494	8.34	0.285558	2.4	0.31442	16.67	0.413853	1.71	0.0580552
5	Fangxiang	FX	M	8.91	0.442904	12.16	0.347553	1.37	0.736056	62.27	4.81333	2.57	0.104558	6.27	0.257665	2.18	0.154356	2.19	0.0707107	13.3	0.317113	8.66	0.569575	42.58	3.15161	36.54	1.44015	1.21	0.361119	4.72	0.0926046	5.07	0.148085	9.09	0.522845	0.8	0.0745003	46.33	4.39859	9.89	1.4885	4.15	0.44739	1.54	0.170566	11.43	1.46919	1.07	0.103069
6	Yalishanda-12	YLSD12	M	10.05	0.752327	11.88	0.435762	1.18	0.749621	61.49	8.55736	2.94	0.173781	5.78	0.268328	1.92	0.110454	1.77	0.236432	18.31	1.21261	7.57	0.515104	37.75	1.75836	29.55	1.13303	1.21	0.248592	11.22	0.132335	11.65	0.191295	8.17	0.279011	0.45	0.0712835	52.42	2.89793	8.62	0.575367	6.81	0.418978	2.1	0.0528346	13.92	0.153862	1.59	0.13265
7	Jiuyuehuang	JYH	M	9.29	0.301286	11.11	0.439009	1.2	0.489591	58.18	2.86968	2.87	0.177439	5.66	0.219656	1.91	0.165247	1.88	0.120208	14.9	1.10135	9.21	0.711712	35.33	1.70903	36.26	1.37697	1.64	0.24595	8.19	1.23994	5.22	0.0454577	12.49	0.841844	0.88	0.192692	49.67	2.61633	13.37	0.524092	6.2	0.384876	2.38	0.0527004	13.91	0.209018	1.99	0.350392
8	Nanren	NR	M	7.99	0.843527	13.82	0.208071	1.73	0.968486	48.8	4.33607	2.64	0.0554977	6.51	0.272984	1.86	0.199198	1.85	0.0893356	29	1.88853	11.11	0.588259	39.37	2.6401	35.58	1.93065	1.1	0.0256645	6.77	0.150425	4.75	0.135384	11.66	0.418257	0.76	0.0367831	47.1	2.02712	12.42	1.58669	7.87	0.334307	2.17	0.834617	15.17	0.518148	1.96	0.0923094
9	Botanical garden	BG	M	8.69	0.369769	9.51	0.300252	1.1	0.675321	43.93	2.14018	2.91	0.0878635	5.1	0.223607	1.79	0.0782304	1.69	0.133105	22.3	1.71391	8.89	0.476209	35.52	1.73328	32.42	1.744	1.02	0.0225831	6.03	0.114	5.04	0.462253	17.4	0.344821	2.57	0.544227	43.49	2.1856	19.97	1.96993	7.12	0.738657	2.69	0.534463	15.49	0.832166	1.68	0.22203
10	Zajiao-1	ZJ1	H	8.28	0.310848	8.17	0.294007	0.99	0.35185	32.69	1.43086	2.8	0.196163	4.68	0.203666	1.75	0.255578	1.46	0.123523	10.29	0.739639	6.73	0.321858	38.73	2.791	28.36	1.35883	1.52	0.175323	11.3	0.0932366	11.67	0.0852669	7.96	0.302362	0.46	0.118664	51.33	2.02742	8.42	1.80373	4.25	0.0366039	1.41	0.0616054	8.55	0.188246	1	0.040494
11	Zajiao-2	ZJ2	H	7.63	0.289981	7.26	0.451486	0.93	0.296132	24.89	0.693614	2.5	0.165315	4.52	0.119926	1.82	0.122366	1.28	0.0565685	27.22	2.09685	7.26	0.489895	30.52	2.65546	22.56	1.37343	1.86	0.0930036	16.07	0.310521	16.71	0.307057	11.57	0.308647	0.71	0.0210028	55.34	2.26414	12.28	1.46139	5.02	0.251266	1.64	0.0724625	12.24	0.643307	1.15	0.0400238
12	Zajiao-3	ZJ3	H	8.13	0.342286	8.89	0.216066	1.09	0.448491	35.4	1.64636	2.6	0.130571	4.95	0.122638	1.76	0.15284	1.38	0.0707107	19	0.63456	4.69	0.119908	30.48	1.59934	32.69	2.14937	1.84	0.950707	8.73	1.36794	7.16	0.691824	17.28	0.303706	1.84	0.56546	48.58	4.01156	19.12	0.455077	5.37	0.155243	2.02	1.58032	15.64	1.1583	1.78	0.143679
13	MZ-14	MZ14	M	9.29	0.60481	11.15	0.287085	1.2	0.620657	53.64	3.41415	2.38	0.121155	5.38	0.243721	1.85	0.0905539	1.52	0.0649696	11.2	0.497065	7.62	0.31209	37.93	2.77251	33.12	1.65449	1.47	0.0499166	6.81	0.214048	5.67	0.357041	14.03	0.332187	1.03	0.0558745	45.6	3.29604	15.06	0.383738	6.23	0.278621	2.77	0.139716	16.16	1.05155	1.75	0.0537029
14	Shoudu	SD	M	9.1	0.364716	11.96	0.358819	1.32	0.578902	59.13	2.38607	2.46	0.098714	5.65	0.383406	1.95	0.106771	1.78	0.065	26.55	0.520351	9.26	0.743228	32.6	2.2857	27.05	1.36778	1.51	0.02047	12.14	0.19621	12.63	0.195012	13.51	0.14213	0.58	0.0164835	51.82	3.52958	14.09	0.295631	5.74	0.235721	1.88	0.0636794	9.21	0.416421	1.26	0.0737516
15	Fenlan	FL	M	9.16	0.598104	13	0.278958	1.42	0.530298	63.47	0.416333	2.55	0.188149	5.52	0.231517	1.89	0.100995	1.68	0.0941187	19.83	3.51081	9.27	0.702731	44.68	4.08268	33.74	2.13214	0.72	0.0346817	5.92	0.0454166	5.93	0.0868372	8.71	0.0420453	0.3	0.0280515	45.59	2.66842	9.01	0.279607	8.47	0.302115	2.24	0.0724739	18.58	0.968536	1.76	0.0483836
16	Aertai	AET	M	7.85	0.503781	11.03	0.286775	1.41	0.0584847	39.26	3.05533	2.77	0.182769	6.62	0.332506	1.81	0.143666	1.39	0.112837	24.61	2.2143	7.65	0.425402	39.06	2.83791	38.8	1.81586	0.9	0.0159056	6.23	0.77472	4.83	0.214169	9.67	0.375024	0.51	0.0347918	49.86	2.6763	10.18	0.987768	6.05	0.373472	2.33	0.2649	13.21	1.27726	1.07	0.0159056
17	Chengse	CS	M	6.32	0.603578	7.67	0.423636	1.22	0.110356	28.46	1.06096	2.67	0.128106	5.26	0.217894	2.01	0.127279	1.18	0.0941451	33.07	3.02121	9.18	0.707107	30.73	1.59687	44.79	2.73729	0.66	0.0210697	8.57	1.23727	8	0.783831	6.76	0.448322	0.5	0.0191254	61.36	3.83896	7.26	1.02602	8.73	0.27329	2.59	0.119345	8.08	0.638625	0.63	0.0210697
18	Chuyi	CY	M	7.12	0.610719	10	0.32619	1.41	0.0734011	35.37	2.26558	3.07	0.157607	6.85	0.552493	1.86	0.192758	1.47	0.344223	23.54	1.08583	8.44	0.735355	37.84	1.80347	41.38	2.1195	0.68	0.0347869	7.1	0.644659	4.62	0.23612	7.77	0.504831	0.62	0.0184714	53.1	5.8728	8.39	1.01602	6.56	0.286449	2.56	0.0827947	13.04	0.988602	1.11	0.0347869
19	Hunjin	HJ	M	6.57	0.853083	9.13	0.518223	1.4	0.168961	31.9	3.15633	2.81	0.205859	6.21	0.468556	1.86	0.0707107	1.2	0.0730437	21.54	2.94675	6.15	0.113137	41.36	0.292068	40.47	2.52339	0.98	0.040675	4.88	0.761429	4.11	0.549098	7.84	0.335264	0.36	0.0216603	49.46	6.16952	8.2	0.94172	6.63	0.251832	2.2	0.119333	11.37	1.17007	0.89	0.040675
20	Jinse	JS	M	6.98	0.429801	10.29	0.512233	1.48	0.128784	38.73	3.03143	2.61	0.0963558	6.3	0.169562	1.91	0.1389	1.78	0.1519	23.9	3.7249	11.91	0.394493	36.22	0.545383	38.85	1.60072	0.86	0.0379386	7.59	0.52804	6.46	0.862855	9.61	0.570125	0.42	0.0863905	52.9	5.38134	10.03	0.918999	5.82	0.552261	2.11	0.124874	11.97	0.979284	0.9	0.237939
21	Juren	JR	M	7.76	0.606322	12.32	0.484516	1.59	0.0693876	49.66	3.58663	2.67	0.17442	6.84	0.428621	1.89	0.243164	2.16	0.122	24.41	0.628034	10.82	0.133417	38.76	2.28397	42.33	1.25646	0.72	0.0146082	6.75	0.849585	5.35	0.323365	5.63	0.374178	0.46	0.0127009	54.43	6.80977	6.09	0.969608	7.54	0.47966	2.43	0.367349	9.98	0.622837	1.36	0.114608
22	Xiangyang	XY	M	8.32	0.776388	12.05	0.301912	1.45	0.123053	51.41	10.4296	2.66	0.16433	6.48	0.371878	2.03	0.117851	1.76	0.10284	26.62	3.3997	8.81	0.49736	41.65	1.12093	36.65	2.49925	0.93	0.0334566	5.18	0.552429	4.21	0.345021	10.69	0.295954	0.7	0.0217035	46.04	8.09014	11.39	0.437889	6.25	0.307822	2.02	0.091215	13.01	0.712577	1.03	0.0334566
23	Yousheng	YS	M	7.58	0.606118	12.74	0.491601	1.69	0.0994222	49.88	8.65381	2.83	0.200843	7.22	0.467281	1.96	0.147814	1.91	0.13442	22.96	3.02828	10.11	0.597782	37.79	4.12737	37.83	1.28261	0.95	0.0299053	6.64	0.419028	6.02	0.841907	10.33	0.426135	0.44	0.00780675	50.49	6.73585	10.77	0.577758	7.13	0.43763	2.23	0.234565	13.98	1.32556	1.05	0.0299053
24	Katuni	KTN	M	7.24	0.314967	8.65	0.289643	1.2	0.0660335	27.19	2.57258	2.67	0.144361	5.65	0.182099	1.96	0.122493	1.11	0.119214	26.43	3.10519	7.69	0.123458	37.02	1.9684	40.66	2.14807	0.66	0.0390979	6.62	0.571719	6.97	0.338403	7.53	0.307158	0.54	0.0109888	54.25	3.11951	8.07	0.592612	6.6	1.27731	2.07	0.158661	11.6	1.82761	0.97	0.0390979
25	Wulangemu	WLGM	M	7.11	0.412176	11.15	0.379713	1.57	0.0865187	33.66	3.11723	2.78	0.261483	6.79	0.433287	1.88	0.161107	1.56	0.250993	27.68	2.13958	9.33	0.144546	35.68	2.60899	48.08	2.36502	0.74	0.0408565	4.91	0.33768	5.11	0.24881	4.91	0.545854	0.57	0.0239832	58.1	3.63645	5.48	0.58462	7.4	1.15199	2.12	0.0707562	8.43	0.692983	0.49	0.0108565
26	TF1	TF1	M	8.61	0.589976	12	2.00251	1.44	0.227951	51.67	7.78523	2.3	0.132413	5.34	0.229357	2.12	0.116237	1.62	0.104332	37.9	2.59337	12.75	0.877071	44.42	4.84294	24.65	1.26642	0.8	0.0275968	19.65	1.26338	4.5	0.603044	5.22	1.59182	0.76	0.0100293	48.8	3.66524	5.98	0.602652	6.79	0.232154	2.42	0.23564	19.28	1.59584	1.08	0.0275968
27	TF2-13	TF2-13	M	8.7	0.311619	10.46	0.262374	1.2	0.062491	50.96	4.26284	2.22	0.0985224	5.08	0.245755	2.03	0.0929516	1.31	0.139949	34.33	1.53375	10.88	0.714142	25.71	4.64755	57.75	2.55976	0.41	0.0219503	2.25	0.252138	5.88	0.120346	7.67	1.56033	0.32	0.0142549	65.88	3.09313	7.99	0.573493	6.36	0.14927	2.03	0.207322	13.86	0.596827	0.92	0.0219503
28	TF2-23	TF2-23	M	9.24	0.600611	10.97	0.731744	1.19	0.0955355	63.43	12.8119	2.59	0.132346	5.59	0.206171	2.12	0.135647	1.55	0.201446	37.96	4.13435	9.13	0.155563	43.01	3.73452	25.8	1.65776	1.11	0.144642	20.46	1.94039	5.98	0.495032	3.02	1.58884	0.63	0.015077	52.24	3.66054	3.65	0.587036	7.61	0.14717	2.32	0.0823502	10.32	0.555706	1.2	0.214642
29	TF2-24	TF2-24	M	8.14	0.654981	9.93	0.3771	1.22	0.0829332	52.85	13.5866	2.75	0.0726942	5.01	0.168708	2.31	0.436883	1.45	0.191852	37.45	3.2675	9.56	0.791924	46.54	4.42733	23.24	1.29901	0.75	0.0303573	14.38	1.08586	5.16	0.235823	9.4	1.56266	0.54	0.0156389	42.78	3.2865	9.94	1.17447	6.41	0.117674	1.77	0.0972842	25.95	1.52256	0.91	0.0303573
30	TF2-36	TF2- 36	M	8.89	0.252287	10.37	0.351132	1.17	0.0593599	54.8	6.3833	2.87	0.533104	5.63	0.327872	2.73	0.541674	1.66	0.107222	38.56	2.11314	10.65	0.570711	37.58	4.88256	41.35	1.99273	0.57	0.0180821	8.26	0.60748	5.78	0.156771	6.25	1.58418	0.21	0.0153528	55.39	1.9024	6.46	0.945441	7.47	0.0662755	2.23	0.0961809	10.02	0.430012	1.07	0.0380821
31	Suiji-1	SJ-1	M	6.45	0.468307	10.95	0.215829	1.7	0.0998393	26.35	2.04475	3	0.210987	6.82	0.388822	1.54	0.217215	0.87	0.140949	20.9	1.63908	5.76	0.314142	36.43	2.29625	47.38	2.94378	0.65	0.0242051	5.07	0.923492	4.59	0.335408	5.25	0.344236	0.64	0.0114407	57.04	1.98637	5.89	1.24691	10.38	0.348893	1.61	0.399061	3.05	0.342059	0.77	0.0142051
32	Suiji-3	SJ-3	M	8.16	0.639336	10.44	0.39076	1.28	0.0871818	41.69	2.17789	3.24	0.260275	6.39	0.571408	2.33	0.234985	1.69	0.170482	17.11	1.51274	10.28	0.188812	36.77	2.21992	44.48	2.05635	0.84	0.0147602	2.85	0.225412	4.75	0.571089	9.77	0.260287	0.54	0.0600346	52.08	3.38635	10.31	1.25234	6.03	0.157047	1.87	0.386222	16.99	1.20752	0.93	0.0337602
33	Suiji-4	SJ-4	M	7.58	0.626103	9.09	0.617723	1.2	0.0623426	41.21	4.51854	2.75	0.213375	5.54	0.372433	1.92	0.134924	1.59	0.102309	25.02	3.64114	10.45	0.20537	37.92	2.10402	39.27	2.31923	0.83	0.0239322	6.41	0.530335	5.1	0.310665	10.03	0.510581	0.45	0.0475629	50.78	2.88989	10.48	1.3072	7.28	0.279123	2.34	0.203981	11.87	1.17028	1.02	0.0619322
34	HD-3	HD3	M	9.07	0.49175	8.88	0.489099	0.98	0.0777497	42.39	3.03598	2.68	0.19754	4.32	0.202748	2.22	0.0940213	1.21	0.107986	12.26	0.781174	10.44	0.637859	32.13	1.15556	38.63	1.33672	1.46	0.0575991	5.77	0.500303	7.22	0.742408	14.1	0.29891	0.7	0.0199312	51.62	2.75675	14.8	1.74517	7.08	0.341781	2.11	0.119434	13.29	0.742804	0.98	0.00759907
35	E10-06	E10-06	M	8.16	0.387447	9.96	0.232943	1.22	0.0606401	42.74	2.9535	2.47	0.250298	5.46	0.274137	1.9	0.264902	1.26	0.103263	34.38	2.82843	9.08	0.352132	44.01	4.65028	20.47	2.14733	0.59	0.0180117	17.31	1.11313	6.2	0.0153635	10.79	0.629292	0.64	0.0957949	43.98	2.90079	11.43	1.83843	6.32	0.241126	1.98	0.173956	9.83	0.889726	0.96	0.0380117
36	E10-34	E10-34	M	6.63	0.645958	9.07	0.457262	1.37	0.0668091	36.36	6.60447	2.54	0.251007	5.57	0.277937	1.77	0.112428	1.4	0.181918	28.36	1.26986	11.6	0.414142	38.24	3.6717	37.97	2.91223	0.66	0.0326405	6.79	0.950396	5.12	0.13896	10.54	0.4298	0.68	0.114243	49.88	2.45964	11.22	1.8341	7.69	0.255042	2.47	0.135759	16.19	1.98883	1.01	0.0326405
37	E10-42	E10-42	M	7.54	0.585696	14.25	0.47488	1.89	0.0796135	58.85	7.1422	2.44	0.170698	6.14	0.346667	1.92	0.0987927	1.51	0.173533	25.67	1.98284	8.88	0.621213	53.08	3.94682	20.59	1.52489	1.56	0.0744803	9.71	1.00889	3.72	0.655164	10.76	0.709656	0.61	0.0316458	34.02	2.48713	11.37	1.76084	6.21	0.122312	2.18	0.125676	10.14	1.19624	0.45	0.0144803
38	E10-47	E10-47	M	7.33	0.411631	12.05	0.293108	1.65	0.0803068	41.84	15.7252	2.5	0.189842	6.16	0.282654	1.97	0.112448	1.74	0.145659	27.15	2.52906	11.36	0.937859	31.55	0.830484	45.94	1.64131	0.6	0.0144887	4.86	0.433114	6.8	0.542716	9.85	0.59267	0.4	0.0133578	57.6	2.20911	10.25	0.801226	5.94	0.183246	2.11	0.128681	15.59	2.30712	1.01	0.0144887
39	E13-00	E13-00	M	7.87	0.339549	11.29	0.327719	1.44	0.0486273	40.42	3.63412	2.69	0.310763	5.24	0.365124	1.99	0.130026	1.57	0.218032	22.98	1.64262	10.99	0.702121	32.83	1.09468	39.48	1.68336	0.77	0.0109987	15.29	1.25044	6.76	0.494969	4.11	0.223407	0.76	0.03595	61.53	1.00434	4.87	0.616664	5.8	0.366989	1.67	0.130586	11.89	0.75941	0.91	0.0109987
40	E13-10	E13-10	M	7.59	0.518255	12.16	0.423115	1.6	0.0961608	39.73	2.75626	2.39	0.159499	6.11	0.322663	1.95	0.10627	1.47	0.133872	23.75	1.1315	9.78	0.506066	36.8	2.80296	42.44	2.21956	0.7	0.0119228	3.03	0.503307	5.19	0.232696	11.08	0.38525	0.77	0.0266461	50.66	0.967345	11.85	0.872251	6.01	0.267146	2.39	0.0764205	9.02	0.991383	0.89	0.0119228
41	E13-11	E13-11	M	9.01	0.77609	9.07	0.446721	1.01	0.110311	42.62	3.35458	3.08	0.142688	4.61	0.271465	2.02	0.0514674	1.48	0.0828014	28.93	1.50912	12.37	0.863509	31.15	1.11957	37.38	1.9844	0.72	0.0108523	12.01	0.443826	7.71	0.312652	10.41	0.298567	0.63	0.0366807	57.1	0.843915	11.04	0.780381	6.08	0.25434	1.97	0.0658038	12.65	0.554752	1.07	0.140852
42	E13-14	E13-14	M	8.05	0.53724	10.01	0.423535	1.24	0.0689668	41.04	7.45772	2.89	0.121179	5.19	0.248023	2.03	0.0828385	1.67	0.086748	23.1	2.21716	12.35	1.05657	33.63	2.1666	36.73	1.05894	0.7	0.0219799	7.11	0.565046	8.28	0.248068	12.82	0.533227	0.74	0.0134803	52.12	0.992757	13.56	1.69884	5.93	0.228589	1.79	0.417617	15.89	1.42734	0.81	0.0419799
43	HS-1	HS1	M	7.65	0.778135	11.22	0.27247	1.47	0.0909026	38.51	6.81132	3.49	0.178251	7.43	0.391584	2.13	0.253167	1.86	0.105941	18.71	1.77243	7.55	0.602495	42.8	1.76237	33.22	1.81686	1.5	0.145979	5.18	0.239943	4.29	0.495031	12.42	0.573066	0.61	0.0285179	42.69	3.47918	13.03	1.80523	5.29	0.28879	1.8	0.611258	6.13	1.24595	0.66	0.0159793
44	HS-4	HS4	M	6.67	0.57096	8.66	0.498536	1.3	0.119741	30.34	5.70901	2.69	0.27704	5.62	0.43765	2.14	0.130111	1.41	0.124101	25.17	2.13178	10.33	0.780829	39	2.57471	38.79	1.56767	0.93	0.0410503	6.24	0.640136	4.98	0.466389	9.4	0.482596	0.67	0.0333165	50.01	1.91254	10.07	1.84693	5.96	0.310813	2.09	0.0912511	9.71	1.3142	0.71	0.0210503
45	HS-9	HS9	M	7.86	0.716895	8.76	0.363251	1.12	0.11742	56.32	4.4967	3.18	0.172833	5.02	0.217215	1.88	0.209507	1.26	0.1149	25.74	3.17308	8.89	0.222725	38.05	2.9711	43.65	2.81045	0.38	0.0285905	3.14	0.242828	5.13	0.745948	9.08	0.199968	0.58	0.0175367	51.92	1.84714	9.66	1.8439	6.93	1.23331	2.41	0.175029	13.36	1.63627	1.02	0.0785905
46	HS-10	HS10	M	7.33	0.181952	9.7	0.535184	1.33	0.0908338	39.29	6.32864	2.95	0.165945	6.43	0.441331	1.83	0.149131	1.45	0.128945	24.74	1.55211	9.14	0.626332	37.37	1.49265	37.95	1.79528	5.12	1.03443	5.08	0.320425	6	0.731727	8	0.233695	0.48	0.0237062	49.03	2.16603	8.48	1.75309	7.1	0.53418	1.62	0.160059	9.59	0.548293	0.76	0.0344305
47	HS-12	HS12	M	8.35	0.55771	11.53	0.314967	1.38	0.104892	53.48	6.38023	3.08	0.277321	6.7	0.584348	2.12	0.154632	2.11	0.0579633	21.38	1.48473	10.96	0.206458	34.94	1.88958	35.45	2.25283	1.93	0.22365	7.45	0.529662	7.18	0.990953	12.26	0.601779	0.79	0.0177035	50.08	8.63905	13.05	1.52307	6.35	0.347703	2.16	0.582795	11.86	1.30723	0.52	0.02365
48	HS-14	HS14	M	8.91	0.512753	11.3	0.972934	1.28	0.138605	50.6	6.79836	3.22	0.167611	6.3	0.283439	2.16	0.139028	1.91	0.114738	28.42	2.23296	10.67	0.348903	35.96	2.33145	34.13	1.60618	1.26	0.0312519	7.71	0.133324	7.4	0.311575	13.07	0.381587	0.47	0.0217507	49.24	8.27009	13.54	1.53284	6.26	0.545326	2.06	0.10582	12.72	1.68167	0.88	0.0112519
49	HS-18	HS18	M	6.73	0.857192	10.15	0.396098	1.51	0.144268	40.86	3.07169	2.8	0.319444	5.99	0.320028	1.98	0.201428	1.58	0.0759398	29.59	1.70081	10.38	0.208167	31.26	1.34437	49.8	2.32971	0.79	0.0106286	4.67	0.236522	5.47	0.525939	7.45	0.339919	0.56	0.0529705	59.94	8.14407	8.01	1.56401	5.47	0.58282	1.96	0.0993829	9.01	0.471997	0.81	0.0106286
50	HS-20	HS20	M	8.32	0.324832	9.25	0.356208	1.11	0.042195	52.62	5.5315	2.93	0.593206	6.08	0.513935	2.14	0.240703	1.6	0.0849079	25.53	2.63552	10.4	0.565685	36.49	1.91052	40.86	1.7882	0.71	0.015846	7.76	0.225882	5.83	0.704158	7.86	0.222721	0.5	0.036141	54.45	6.00346	8.36	1.45003	6.52	0.344641	2.24	0.0439405	12.24	2.97694	0.7	0.015846
51	HS-22	HS22	M	10.23	0.494903	10.96	0.504227	1.07	0.0507532	60.79	5.20531	3.27	0.230565	6.12	0.547123	2.13	0.152665	1.46	0.213609	21.13	1.33898	9.25	0.228528	37.32	1.84792	37.56	1.68399	1.26	0.0601096	6.14	0.532273	6.19	0.743916	10.7	0.370794	0.84	0.0525941	49.89	4.75629	11.54	1.86588	6.86	0.155957	2.43	0.364197	15.43	2.10479	1.02	0.22011
52	Xin’e-1	XE1	M	7.37	0.519491	11.51	0.253868	1.56	0.0987535	45.13	10.3358	2.77	0.191242	6.76	0.425671	1.94	0.326115	1.74	0.122881	26.09	2.41759	8.88	0.843722	41.88	2.25905	41.04	1.55115	0.75	0.0200332	5.12	0.769212	3.51	0.471447	7.27	0.238543	0.43	0.0184307	49.67	2.17035	7.7	1.97862	5.53	0.36547	1.91	0.0911992	12.33	0.849274	0.94	0.0200332
53	Xin’e-2	XE2	M	9.73	0.710246	13.01	0.507035	1.34	0.476301	67.93	1.8037	2.5	0.1363	5.15	0.226936	1.97	0.12083	1.62	0.0321455	24.66	0.943975	8.67	0.77773	42.46	2.30088	31.49	1.20372	1.18	0.0183175	7.18	0.16961	7.45	0.188929	9.78	0.122745	0.46	0.0443234	46.12	1.84307	10.24	2.22993	5.36	0.366032	2.14	0.0914649	11.36	0.502032	1.14	0.0485737
54	Xin’e-3	XE3	M	8.92	0.636504	12.46	0.574031	1.4	0.450554	57.87	2.38607	2.62	0.11392	5.26	0.20567	1.88	0.132204	1.65	0.0125831	36.57	5.59713	6.7	0.687732	33.58	1.41465	32.54	1.621	1.23	0.0641315	10.13	0.492948	10.53	0.507738	11.26	0.424304	0.74	0.0163582	53.2	0.780675	12	1.77862	5.24	0.289329	1.99	0.100974	9.33	0.31254	1.06	0.119263
55	Zhongguoshaji	ZGSJ	S	5.97	0.268328	5.28	0.374901	0.89	0.416675	12.6	0.230988	2.23	0.15522	3.47	0.155263	1.56	0.21999	0.75	0.0888623	5.06	0.537136	6.34	0.118367	34.38	1.9763	30.71	1.60451	0.93	0.00867384	11.74	1.82539	13.86	0.506476	5.16	0.230091	3.22	0.083469	56.31	1.00293	8.38	1.17993	9.12	0.280862	2.17	0.164816	17.82	0.834406	1.83	0.118539
56	EZ-4	EZ4	H	8.94	0.449573	9.3	0.354833	1.04	0.405407	43.67	2.53246	2.42	0.0976957	4.62	0.131064	1.86	0.113774	1.29	0.0160728	16	2.13593	3.88	0.108166	35.11	1.72069	26.16	1.31992	1.82	0.456238	12.09	0.61668	5.49	0.562305	16.72	0.470139	2.61	0.351643	43.74	1.42549	19.33	1.52735	5.28	1.48653	2.83	1.36339	16.31	1.07243	1.72	0.03404
57	Za-56	Za56	H	10.8	2.35829	10.61	1.3466	0.98	0.97001	59.6	5.32093	2.42	0.193552	4.35	0.154977	1.85	0.158955	1.46	0.053851	15.5	1.74669	6.23	0.515953	33.97	1.02242	32.76	1.7827	1.3	0.0215716	10.46	1.01562	6.11	0.0427707	12.64	0.51701	2.77	0.695275	49.33	1.5077	15.41	1.94542	6.34	0.481396	2.27	0.0972434	16.8	1.3635	1.55	0.0642599
58	Za1-2	Za1-2	H	7.9	0.652462	8.95	0.164601	1.13	0.0682939	45.81	3.10468	2.79	0.199332	5.71	0.250519	2.12	0.0843274	1.55	0.144972	16.07	1.2645	9.56	0.494975	35.58	2.93622	38.81	2.76721	0.7	0.00893694	8.42	0.833396	6.48	0.157522	9.22	0.323693	0.79	0.011284	53.71	1.56389	10.01	1.90465	5.57	0.146123	2.1	0.0771633	9.44	1.39613	0.75	0.00893694
59	Za05-6	Za05-6	H	9.14	0.834117	9.79	0.555202	1.07	0.0624736	50.85	5.48792	2.91	0.156759	5.69	0.326217	2.05	0.224935	1.63	0.159172	7.39	0.572892	7.71	0.353553	34.77	2.47504	32.14	2.71575	1.67	0.00903267	10.1	0.638916	6.43	0.712187	13.84	0.26456	1.06	0.0612532	48.67	1.53528	14.9	1.88101	5.51	0.11383	1.86	0.116463	9.13	1.44694	0.64	0.00903267
60	Za05-20	Za05-20	H	8.42	0.296955	8.21	0.338887	0.98	0.0488709	39.6	3.21363	2.82	0.249944	5.06	0.246721	2.46	0.385218	1.56	0.110393	10.98	0.793586	9.83	0.264575	36.74	2.12686	42.44	2.65658	0.71	0.0158264	3.14	0.25869	5.78	0.732243	10.16	0.288675	1.03	0.00557931	51.36	9.57949	11.19	1.84327	7.44	0.122615	2.02	0.327981	12.48	1.06639	1.41	0.0158264
61	Za05-21	Za05-21	H	8.56	0.488758	9.14	0.386644	1.07	0.0467411	45.35	3.73321	2.73	0.144914	4.91	0.157254	2.25	0.0989725	1.73	0.0967023	13.98	0.928284	10.77	0.494975	37.26	2.40488	38.88	2.33231	0.45	0.0232555	7.66	0.556556	5.06	0.76865	10.06	0.415152	0.64	0.00494087	51.6	11.4243	10.7	1.40108	6.13	0.150779	2.54	0.368833	12.07	1.01232	1.46	0.0232555
62	Za4	Za4	H	7.43	0.487283	8.61	0.456192	1.16	0.0612559	37.86	2.23383	2.33	0.391166	5.51	0.586184	2.38	0.457979	1.27	0.10545	10.86	0.757945	8.84	0.489966	39.85	2.59251	36.58	1.85834	1.12	0.118243	8.37	0.350298	4.66	0.381731	8.53	0.163724	0.89	0.014885	49.61	10.3646	9.42	1.82933	6.73	0.173986	2.94	0.444799	10.44	0.761937	0.49	0.0182433
63	Za13-19	Za13-19	H	8.28	0.816943	8.93	0.349603	1.08	0.117356	40.38	2.45079	2.47	0.166653	4.88	0.206946	1.91	0.0805812	1.36	0.191592	17.5	2.28284	8.29	0.707107	32.06	3.14355	34.51	2.38702	1.38	0.521231	8.57	0.739473	8.27	0.614772	14.34	0.712735	0.87	0.0692207	51.35	10.3358	15.21	1.46149	7.33	0.11826	2.26	0.158196	17.71	1.8744	1.16	0.321231
64	Za13-25	Za13-25	H	7.01	0.582443	7.2	0.518206	1.03	0.106184	29.03	1.97513	2.37	0.16814	3.98	0.199064	1.76	0.106667	1.02	0.142424	11.03	0.918198	10.29	0.675056	35.11	1.9952	43.92	2.32052	1.85	0.92045	1.44	0.0785177	5.86	0.442029	11.34	0.272369	0.49	0.0153048	51.22	9.93122	11.83	1.59306	6.5	0.196395	1.64	0.0586117	10.53	1.079	0.48	0.0204504
65	Juda	JD	S	5.71	0.175182	4.83	0.48507	0.85	0.742267	8.52	6.78248	2.05	0.103923	2.98	0.11392	1.54	0.0904311	0.61	0.0667214	3.46	0.348973	6.82	0.358248	31.21	1.90783	24.21	1.63063	2.81	0.0282846	5.81	1.28328	12.17	1.19295	16.63	0.60731	7.16	1.07112	42.19	8.595	23.79	1.27608	9.15	0.843773	1.79	0.0760184	19.92	2.43655	1.72	0.0684075
66	Jianpingdahuang	JPDH	S	5.7	0.12083	5.33	0.302111	0.94	0.463983	9.97	0.759717	2.3	0.110805	3.39	0.174674	1.72	0.16	0.77	0.0474287	5.8	0.802786	7.22	0.484272	27.07	1.1306	17.93	1.31301	1.72	0.283326	23.43	0.211134	24.24	0.18323	3.5	0.129326	2.13	0.10475	65.6	5.66461	5.63	2.56808	5.2	0.533319	1.66	0.153133	10.91	1.57397	1.31	0.133205
67	Manhanci	MHC	S	5.54	0.257587	5.32	0.128045	0.96	0.400831	9.92	0.994041	2	0.0853099	3.04	0.107134	1.6	0.107909	0.72	0.0256993	11.35	3.10944	8.65	0.230503	24.52	1.23298	22.23	1.41509	1.94	0.0491762	22.79	0.208347	23.65	0.032035	3.34	0.16322	1.54	0.0443821	68.67	3.66807	4.88	2.46912	6.63	0.279944	2.85	0.79066	16.97	0.910921	2.18	0.0805664
68	Zhongxiongyou	ZXY	S	5.9	0.354175	5.13	0.326707	0.87	0.478028	11.19	0.876744	2.06	0.1363	3.28	0.172466	1.63	0.0520683	0.64	0.104433	5.95	0.428967	6.57	0.190395	31.98	1.53069	22.63	1.3298	1.28	0.0218929	16.61	0.112266	17.07	0.243088	7.99	0.153951	2.45	0.170708	56.31	3.34803	10.44	2.43308	6.69	0.184256	2.19	0.119776	12.68	0.441056	1.46	0.0277102
69	Liaofuza	LFZ	H	5.78	0.162972	7.06	0.197866	1.26	0.495448	12.95	1.17026	2.16	0.103816	4.19	0.126491	1.62	0.118087	0.91	0.0502427	14.46	1.2108	6.65	0.362177	31.81	2.12873	27	1.09563	2.19	0.0646286	11.68	0.0719057	12.11	0.0673253	14.15	0.209337	1.06	0.0290321	50.79	2.85179	15.21	1.66578	5.72	0.320297	1.61	0.0413111	9.86	0.318553	1.34	0.0343136
70	Zaciyou-1	ZCY1	H	6.54	0.277649	6.87	0.48189	1.05	0.481105	15.44	6.31243	2.35	0.159409	4.46	0.449333	1.63	0.1253	0.99	0.00802081	13.32	1.34006	7.3	0.165874	37.13	2.27622	28.14	1.08993	1.43	0.0547556	11.61	0.0566988	12.02	0.0675657	8.9	0.051424	0.77	0.059823	51.77	3.33165	9.67	1.83353	5.76	0.345069	1.73	0.0651151	11.36	0.761623	1.42	0.113648
71	Zaciyou-10	ZCY10	H	6.65	0.233961	7.04	0.160333	1.06	0.296618	28.46	1.26911	2.39	0.195959	4.26	0.303718	1.84	0.199109	1.28	0.11471	14.09	1.03508	9.19	0.84316	38.94	3.15408	28.64	1.23995	1.82	0.0435054	10	0.0893997	10.38	0.0634181	9.63	0.323917	0.59	0.0160608	49.02	2.87062	10.22	1.49287	11.77	0.549118	2.27	0.0166623	22.06	0.195747	2.31	0.0493109
72	Zaciyou-12	ZCY12	H	5.93	0.188385	7.27	0.228074	1.23	0.553239	13.34	6.29009	2.35	0.111355	4.18	0.187735	1.62	0.11348	0.97	0.0475009	12.7	1.54705	5.78	0.901068	35.25	2.33743	29.96	1.02547	1.76	0.0133243	10.66	0.0628046	11.13	0.15615	10.43	0.0736919	0.82	0.0578928	51.75	1.77035	11.25	1.26278	5.52	0.275273	2.1	0.0658309	10.53	0.335086	1.27	0.039259
73	Xinzaci-26	XZC26	H	6.42	0.167717	6.4	0.16851	1	0.317618	13.97	5.4428	2.46	0.232044	3.92	0.316298	1.56	0.193333	0.95	0.0233024	11.17	1.33881	6.79	0.366627	34.37	2.19594	27.25	1.10461	1.92	0.0506256	14.33	0.0912806	14.9	0.12079	6.55	0.052476	0.68	0.0433631	56.48	2.17507	7.23	1.6307	10.56	0.298103	2.13	0.178132	19.28	0.810363	2.38	0.179304
74	Shiciyou-2	SCY2	H	6.61	0.417341	6.72	0.287217	1.02	0.321155	16.26	4.19758	2.23	0.116237	3.94	0.150481	1.62	0.108832	0.91	0.0545453	13.73	0.959052	7.97	0.58252	27.31	2.21545	39.16	3.08559	1.37	0.0215895	8.36	0.176405	13.25	0.107646	9.84	0.301695	0.71	0.0171001	60.77	5.29705	10.55	1.90831	6.21	0.50763	2.63	1.21494	16.54	0.544634	1.98	0.06693
75	Shiciyou-5	SCY5	H	6.98	0.452062	7.27	0.321082	1.04	0.479033	21.66	10.1589	2.81	0.07	4.07	0.098545	1.73	0.256515	1.32	0.202924	5.07	0.644804	9.28	0.728457	33.45	1.54607	32.88	1.95615	2.91	2.21472	5.61	0.493088	10.34	0.729325	13.49	0.326024	1.32	0.260941	48.83	6.6141	14.81	1.95628	5.73	0.14398	1.98	0.12035	24.22	4.55757	1.92	0.970065
76	Shiciyou-30	SCY30	H	6.75	0.285385	9.25	0.265865	1.37	0.44477	21.52	8.72086	2.41	0.115758	4.97	0.164621	1.6	0.128755	1.33	0.125831	6.44	0.907204	8.61	0.764934	33.86	2.68346	28.07	1.91529	2.21	0.104559	7.97	0.703606	12.67	0.815524	13.99	1.30376	1.23	0.0700737	48.71	5.25941	15.22	1.36621	4.91	0.16759	4.58	4.82274	14	1.46184	1.13	0.0504022
77	Zhongguoshajiwild	ZGSJwild	S	6.19	0.159178	5.29	0.239109	0.86	0.376056	12.15	0.764271	2.45	0.222935	3.68	0.183567	1.96	0.174356	1.24	0.0951416	11	3.02703	4.58	0.119663	27.16	1.72688	24.22	1.49761	1.73	0.120817	19.61	0.324468	9.09	0.657024	13.45	0.751884	4.74	0.941617	52.92	6.92207	18.19	1.92387	7.66	0.243924	2.51	0.0611015	19.94	0.234176	2.32	0.0523316
78	Qiuyisike	QYSK	M	8.96	0.938142	13.95	0.473831	1.56	0.994179	69.74	6.09324	2.52	0.151767	6.1	0.250067	2.04	0.147422	1.32	0.127129	17.59	1.62757	8.22	0.728168	41.25	3.67469	41.08	2.88106	0.87	0.192056	1.88	0.0926447	5.8	0.251304	9.02	0.708564	0.12	0.200534	48.76	8.53048	9.14	1.82779	6.04	0.706994	2.54	0.646361	16.82	0.294182	1.14	0.173007
[truncated: 8 more columns]
