# Supplementary material for: Diversity in sea buckthorn (Hippophae rhamnoides L.) accessions with different origins based on morphological characteristics, oil traits, and microsatellite markers
Source: PLoS One. 2020 Mar 13;15(3):e0230356. doi: 10.1371/journal.pone.0230356 (PMC7069629; doi:10.1371/journal.pone.0230356)
Supplement: S8 Table — (TXT) [file pone.0230356.s010.txt]

sample	Group	ssp.	SB1	SB2	SB3	SB4	SB5	SB6	SB7	SB8	SB9	SB10	SB11	SB12	SB13	SB14	SB15	SB16	SB17	SB18	SB19	SB20	SB21	SB22	SB23
ZYH	G1	M	155/155	155/155	140/145	330/330	120/125	150/150	130/130	150/155	140/145	160/160	125/130	150/160	135/135	175/175	155/155	170/170	160/160	165/165	150/150	160/160	180/210	160/160	140/200
WCF	G1	M	155/155	145/155	140/145	330/330	125/130	155/175	130/140	155/155	140/140	160/160	130/130	160/160	135/135	165/175	155/155	170/170	160/160	165/165	150/150	160/160	180/210	160/160	140/140
LS1	G1	M	155/155	145/155	145/145	330/330	125/130	155/175	130/140	155/155	140/140	155/160	130/130	160/160	135/140	165/175	155/155	170/170	160/160	165/165	150/150	160/170	180/210	160/160	140/140
SR	G1	M	155/155	155/155	140/140	330/330	120/125	155/175	130/140	155/155	140/140	160/160	125/130	160/160	135/135	165/175	155/155	170/170	160/160	165/165	150/150	160/160	180/180	160/160	140/140
FX	G1	M	155/155	155/155	140/145	330/330	125/130	155/175	130/140	155/160	140/140	155/160	125/130	160/160	135/140	165/165	155/155	170/170	160/160	165/165	150/150	160/170	180/210	160/160	140/140
YLSD12	G1	M	155/165	145/155	140/145	330/330	120/125	150/150	130/130	150/155	140/145	160/160	125/125	150/160	135/140	175/175	155/155	170/170	160/160	165/165	150/150	160/160	180/210	160/160	140/140
JYH	G1	M	155/165	145/155	140/145	330/330	120/125	150/150	130/130	150/155	140/145	160/160	125/125	150/160	135/135	175/175	155/155	170/170	160/160	165/165	150/150	160/160	180/210	160/160	140/140
NR	G1	M	155/165	155/155	140/145	330/330	120/125	150/150	130/130	150/155	140/145	160/160	125/125	160/160	140/140	165/175	155/155	170/170	160/160	165/165	150/150	160/160	180/210	160/160	140/140
BG	G1	M	150/155	155/155	145/145	330/330	120/125	155/175	130/130	150/155	140/140	160/160	125/125	160/160	135/140	165/175	155/155	170/170	160/160	165/165	150/150	160/160	180/210	160/160	140/140
ZJ1	G3	H	155/155	155/155	140/140	310/330	125/125	155/175	130/130	150/150	140/140	160/160	130/130	160/160	135/140	165/165	155/155	170/170	160/180	165/165	150/150	160/160	180/180	130/160	130/130
ZJ2	G3	H	155/155	155/155	135/145	310/330	125/130	155/190	130/130	150/150	140/140	160/160	125/125	160/160	135/140	165/165	155/155	170/175	160/160	165/165	150/150	160/160	180/200	140/160	130/130
ZJ3	G3	H	155/155	155/155	135/145	310/330	125/125	155/190	130/130	150/150	140/140	160/160	125/125	160/160	135/150	165/175	155/165	170/175	160/180	165/165	150/150	160/160	180/200	140/160	130/130
MZ14	G1	M	155/155	155/155	145/145	330/330	125/130	155/155	130/140	150/160	140/140	155/160	125/130	160/160	140/160	165/165	155/155	170/175	160/160	165/165	150/150	160/160	180/210	160/160	140/200
SD	G1	M	155/165	145/155	140/145	330/330	120/130	150/150	130/130	150/150	140/145	160/160	125/125	150/160	140/140	165/175	155/155	170/170	160/160	165/165	150/150	160/160	180/210	160/160	140/200
FL	G1	M	155/165	145/155	140/140	330/330	120/125	150/150	130/130	150/155	140/145	160/160	125/125	150/160	135/140	165/175	155/155	170/170	160/160	165/165	150/150	160/160	180/210	160/160	140/200
AET	G1	M	155/155	155/155	140/145	330/330	120/120	155/175	130/130	150/155	140/140	160/160	125/125	160/160	135/135	165/165	155/155	170/170	160/160	165/165	150/150	160/160	180/210	160/160	140/200
CS	G1	M	155/155	155/155	145/145	330/330	125/125	155/175	130/130	150/155	140/140	155/160	125/125	160/160	135/140	165/165	155/155	170/170	160/180	165/165	150/150	160/160	180/210	160/160	140/200
CY	G1	M	155/155	155/155	140/145	330/330	120/120	155/175	130/130	155/155	140/140	155/155	125/125	160/160	135/135	165/165	155/155	170/170	160/160	165/165	150/150	160/160	180/210	160/160	140/200
HJ	G1	M	155/155	155/155	140/140	330/330	120/125	155/175	130/130	150/150	140/140	160/160	125/125	160/160	135/135	165/175	155/155	170/170	160/160	165/165	150/150	160/160	180/210	160/160	140/200
JS	G1	M	155/155	155/155	140/145	330/330	120/120	155/175	130/130	150/150	140/140	160/160	125/125	160/160	135/135	175/175	155/155	170/170	160/160	165/165	150/150	160/160	180/210	160/160	140/200
JR	G1	M	155/155	155/155	145/145	330/330	125/125	155/175	130/130	150/150	140/140	160/160	125/125	160/160	140/140	175/175	155/155	170/170	160/180	165/165	150/150	160/160	180/210	160/160	140/200
XY	G1	M	155/155	155/155	140/145	330/330	120/130	155/175	130/130	150/150	140/140	155/160	125/125	160/160	135/135	175/175	155/155	170/170	160/160	165/165	150/150	160/160	180/210	160/160	140/200
YS	G1	M	155/155	155/155	140/145	330/330	125/125	155/175	130/130	150/155	140/140	155/155	125/125	160/160	140/140	165/175	155/155	170/170	160/160	165/165	150/150	160/160	180/210	160/160	140/200
KTN	G1	M	155/155	155/155	145/145	330/330	125/125	150/150	130/130	150/155	140/140	160/160	130/130	160/160	135/140	175/175	155/155	170/170	160/180	165/165	150/150	160/160	180/210	160/160	140/200
WLGM	G1	M	155/155	155/155	145/145	330/330	125/125	155/175	130/130	150/155	140/140	160/160	130/130	160/160	140/140	175/175	155/155	170/170	160/160	165/165	150/150	160/160	180/210	160/160	140/200
TF1	G1	M	155/165	155/155	140/140	330/330	125/125	150/150	130/130	150/150	140/140	160/160	125/125	160/160	135/140	175/175	155/155	170/170	160/160	165/165	150/150	160/160	180/210	160/160	140/200
TF2-13	G1	M	155/165	155/155	140/140	330/330	125/125	155/175	130/130	150/150	140/140	160/160	125/125	160/160	135/140	165/175	155/155	170/170	160/160	165/165	150/150	160/160	180/210	160/160	140/200
TF2-23	G1	M	155/165	155/155	140/140	330/330	125/125	150/150	130/130	150/150	140/140	160/160	125/125	160/160	140/140	175/175	155/155	170/170	160/160	165/165	150/150	160/160	180/210	160/160	140/200
TF2-24	G1	M	155/165	155/155	140/145	330/330	125/125	150/150	130/130	150/150	140/140	160/160	125/125	160/160	135/140	165/175	155/155	170/170	160/160	165/165	150/150	160/160	180/210	160/160	140/200
TF2-36	G1	M	155/165	155/155	140/140	330/330	125/125	150/150	130/130	150/150	140/140	160/160	125/125	160/160	135/140	165/175	155/155	170/170	160/160	165/165	150/150	160/160	180/210	160/160	140/200
SJ1	G1	M	155/155	155/155	140/140	330/330	120/120	155/175	130/130	155/155	140/140	155/155	125/125	160/160	135/135	165/165	155/155	170/170	160/160	165/165	150/150	160/160	180/210	160/160	140/200
SJ3	G1	M	155/155	155/155	140/145	330/330	120/125	150/150	130/130	150/150	140/140	160/160	125/130	160/160	135/135	175/175	155/155	170/170	160/180	165/165	150/150	160/160	180/210	160/160	140/200
SJ4	G1	M	155/155	155/155	140/140	330/330	120/125	155/175	130/130	150/150	140/140	155/160	125/125	160/160	135/135	175/175	155/155	170/170	160/160	165/165	150/150	160/160	180/210	160/160	140/200
HD3	G1	M	155/155	155/155	140/145	310/330	125/125	155/175	130/130	150/155	140/140	160/160	125/125	160/160	140/140	165/165	155/155	170/170	160/180	165/165	150/150	160/160	180/210	160/160	140/200
E10-06	G1	M	155/165	155/155	140/140	330/330	125/125	155/175	130/130	150/155	140/140	160/160	125/125	160/160	135/140	165/175	155/155	170/170	160/160	165/165	150/150	160/160	180/210	160/160	140/200
E10-34	G1	M	155/165	155/155	140/145	330/330	125/125	155/175	130/130	150/155	140/140	160/160	125/125	160/160	135/140	165/175	155/155	170/170	160/160	165/165	150/150	160/160	180/210	160/160	140/200
E10-42	G1	M	155/165	155/155	145/145	330/330	125/125	155/175	130/130	150/150	140/145	160/160	125/125	160/160	135/140	175/175	155/155	170/170	160/160	165/165	150/150	160/160	180/210	160/160	140/200
E10-47	G1	M	155/165	155/155	140/145	330/330	125/125	150/150	130/130	150/150	140/140	160/160	125/125	160/160	135/140	175/175	155/155	170/170	160/160	165/165	150/150	160/160	180/210	160/160	140/200
E13-00	G1	M	155/155	155/155	140/140	330/330	125/125	150/150	130/130	155/155	140/145	160/160	125/125	160/160	140/140	165/165	155/155	170/170	160/160	165/165	150/150	160/160	180/210	160/160	140/200
E13-10	G1	M	155/165	155/155	140/145	330/330	125/130	150/175	130/130	155/155	140/140	160/160	125/125	160/160	140/140	165/175	155/155	170/170	160/160	165/165	150/150	160/160	180/210	160/160	140/200
E13-11	G1	M	155/165	155/155	140/145	330/330	120/120	155/175	130/130	155/155	140/145	160/160	125/125	160/160	135/140	175/175	155/155	170/170	160/160	165/165	150/150	160/160	180/210	160/160	140/200
E13-14	G1	M	155/165	155/155	140/145	330/330	125/125	155/175	130/130	155/155	140/140	160/160	125/125	160/160	135/135	175/175	155/155	170/170	160/160	165/165	150/150	160/160	180/210	160/160	140/200
HS1	G1	M	155/155	155/155	140/140	330/330	125/125	155/175	130/130	155/155	140/140	160/180	125/125	160/160	135/135	175/175	155/155	170/170	160/160	165/165	150/150	160/160	180/210	160/160	140/200
HS4	G1	M	155/155	155/155	140/140	330/330	125/125	155/175	130/130	155/155	140/140	160/180	125/125	160/160	140/140	165/165	155/155	170/170	160/180	165/165	150/150	160/160	180/210	160/160	140/200
HS9	G1	M	155/155	155/155	145/145	330/330	125/125	155/175	130/130	150/155	140/140	155/160	130/130	160/160	140/140	175/175	155/155	170/170	160/160	165/165	150/150	160/160	180/210	160/160	140/200
HS10	G1	M	155/155	155/155	140/140	330/330	125/125	150/175	130/130	155/155	140/140	160/180	125/125	160/160	140/140	165/165	155/155	170/170	160/160	165/165	150/150	160/160	180/210	160/160	140/200
HS12	G1	M	155/155	155/155	145/145	330/330	125/125	150/155	130/130	155/155	140/140	160/180	130/130	160/160	140/140	165/165	155/155	170/170	160/180	165/165	150/150	160/160	180/210	160/160	140/200
HS14	G1	M	155/155	155/155	140/145	330/330	125/125	155/175	130/130	155/155	140/140	155/155	130/130	160/160	140/140	165/165	155/155	170/170	160/180	165/165	150/150	160/160	180/210	160/160	140/200
HS18	G1	M	155/155	155/155	140/145	330/330	125/125	150/155	130/130	155/155	140/140	160/180	130/130	160/160	140/140	165/165	155/155	170/170	160/160	165/165	150/150	160/160	180/210	160/160	140/200
HS20	G3	M	155/155	155/155	140/140	330/330	125/125	150/155	130/130	155/155	140/140	155/160	130/130	160/160	140/140	175/175	155/155	170/170	160/160	165/165	150/150	160/160	180/210	160/160	140/200
HS22	G3	M	155/155	155/155	140/140	330/330	125/125	150/155	130/130	155/155	140/140	155/155	130/130	160/160	140/140	175/175	155/155	170/170	160/160	165/165	150/150	160/160	180/210	160/160	140/200
XE1	G1	M	155/155	155/155	140/145	330/330	120/120	155/175	130/130	150/150	140/140	155/160	125/125	160/160	135/135	175/175	155/155	170/170	160/180	165/165	150/150	160/160	180/210	160/160	140/200
XE2	G1	M	155/165	145/155	140/145	330/330	120/125	150/150	130/130	150/155	140/145	160/160	125/130	150/160	135/140	175/175	155/155	170/170	160/160	165/165	150/150	160/160	180/210	160/160	140/200
XE3	G1	M	155/165	155/155	140/145	330/330	120/125	150/150	130/130	150/155	140/145	160/160	125/125	150/160	140/140	175/175	155/155	170/170	160/160	165/165	150/150	160/160	180/210	160/160	140/200
ZGSJ	G2	S	155/155	155/155	135/145	310/310	120/125	155/155	130/130	145/145	140/140	160/160	130/130	160/160	140/140	165/165	155/155	180/180	160/160	165/165	150/160	160/170	180/180	160/160	130/180
EZ4	G3	H	155/155	155/155	140/140	310/330	125/125	155/190	130/130	150/150	140/140	160/160	125/130	150/160	135/140	165/175	155/155	170/175	160/180	165/165	150/150	160/170	180/180	140/160	140/200
Za56	G3	H	155/155	155/155	135/140	310/330	125/130	155/190	130/130	150/150	140/140	160/160	130/130	150/160	135/150	165/175	155/155	170/175	160/180	165/165	150/150	160/170	180/180	140/160	140/200
Za1-2	G3	H	155/155	155/155	140/140	310/330	130/130	155/175	130/130	145/145	140/140	160/180	125/125	160/160	140/150	165/175	155/155	170/170	160/180	165/165	150/150	160/160	180/180	140/160	140/200
Za05-6	G3	H	155/155	155/155	140/140	310/330	130/130	155/175	130/130	150/150	140/140	160/160	130/130	160/160	140/150	175/175	155/155	170/170	160/180	165/165	150/150	160/160	180/180	140/160	140/200
Za05-20	G3	H	155/155	155/155	140/140	310/330	130/130	155/175	130/130	150/150	140/140	155/160	125/125	160/160	140/150	165/175	155/155	170/170	160/180	165/165	150/150	160/160	180/180	140/160	140/200
Za05-21	G3	H	155/155	155/155	140/140	310/330	130/130	155/175	130/130	145/165	140/140	160/160	130/130	160/160	135/135	165/165	155/155	170/170	160/180	165/165	150/150	160/160	180/180	140/160	140/200
Za4	G3	H	155/155	155/155	140/140	310/330	130/130	155/175	130/130	150/150	140/140	160/160	125/125	160/160	140/140	175/175	155/155	170/170	160/180	165/165	150/150	160/160	180/180	140/160	140/200
Za13-19	G3	H	155/155	155/155	140/140	310/330	130/130	150/155	130/130	145/155	140/140	155/160	130/130	160/160	140/140	175/175	155/155	170/175	160/180	165/165	150/150	160/160	180/180	140/160	140/200
Za13-25	G3	H	155/155	155/155	140/150	310/330	130/130	155/175	130/130	145/165	140/140	160/180	125/130	160/160	135/140	165/175	155/155	170/170	160/180	165/165	150/150	160/160	180/180	140/160	140/200
JD	G2	S	155/155	155/155	145/145	310/310	125/125	155/175	130/130	145/145	140/140	160/160	125/130	160/160	140/140	165/165	155/155	180/180	160/160	165/165	150/160	160/170	180/180	160/160	130/180
JPDH	G2	S	155/155	155/155	135/135	310/310	125/125	155/155	130/130	145/145	140/140	160/160	130/130	160/160	140/140	165/165	155/155	175/180	160/180	165/165	150/150	160/170	180/180	160/160	130/180
MHC	G2	S	155/155	155/155	140/145	310/310	120/125	155/155	130/130	145/145	140/140	160/160	130/130	160/160	140/140	165/175	155/155	175/175	160/160	165/175	150/150	160/170	180/180	160/160	130/180
ZXY	G2	S	155/155	155/155	140/140	310/310	125/125	155/155	130/130	145/155	140/140	160/160	130/130	160/160	140/140	165/165	155/155	175/180	160/160	165/165	150/150	160/170	180/180	160/160	130/180
LFZ	G3	H	155/155	155/155	135/140	310/330	125/125	155/155	130/130	150/165	140/140	160/160	125/130	150/160	135/140	165/165	155/155	170/170	160/180	165/165	150/150	160/160	180/180	140/160	140/200
ZCY1	G3	H	155/155	155/155	135/145	310/330	130/130	155/190	130/130	150/165	140/140	155/160	125/130	150/160	135/150	165/165	155/155	165/180	160/160	165/175	150/150	160/170	180/210	140/160	140/200
ZCY10	G3	H	155/155	140/155	145/145	310/330	125/125	155/190	130/130	145/155	140/140	155/160	130/130	150/160	135/150	165/175	155/165	170/180	160/180	165/165	155/160	160/160	180/180	140/160	140/140
ZCY12	G3	H	155/155	155/155	145/145	310/330	125/125	155/190	130/130	150/165	140/140	160/160	130/130	150/160	135/140	165/165	155/155	165/180	160/180	165/165	150/150	160/160	180/180	140/160	140/200
XZC26	G3	H	155/155	155/155	135/145	310/330	115/125	155/175	130/130	145/165	140/140	160/160	130/130	150/160	135/140	165/165	155/155	165/180	160/180	165/165	150/150	160/170	180/180	140/160	140/140
SCY2	G3	H	155/155	155/155	135/145	310/330	125/125	155/175	130/130	145/155	140/140	155/160	130/130	150/160	140/140	165/175	155/165	170/175	160/180	165/165	150/160	160/170	180/210	140/160	140/140
SCY5	G3	H	155/155	155/155	145/145	310/330	125/125	155/175	130/130	155/155	140/140	155/160	125/130	150/160	140/140	165/175	155/165	170/175	160/180	165/165	150/150	160/160	180/210	140/160	140/140
SCY30	G3	H	155/155	155/155	145/145	310/330	125/125	155/190	130/130	145/165	140/140	160/160	125/130	150/160	135/135	165/165	155/165	170/175	160/180	165/165	150/160	160/160	180/210	140/160	140/140
ZGSJwild	G2	S	155/155	155/165	140/140	310/310	120/125	155/155	130/130	145/145	140/140	160/160	130/130	160/160	140/140	165/165	155/155	180/180	160/160	165/175	150/150	160/170	180/180	160/160	130/180
QYSK	G1	M	155/155	145/155	140/145	330/330	125/130	155/175	130/140	155/155	140/140	155/160	130/130	160/160	135/140	165/165	155/155	170/170	160/160	165/165	150/150	160/160	180/200	160/160	140/200
